# Supplementary material for: Interpretable machine learning models for predicting in-hospital and 30 days adverse events in acute coronary syndrome patients in Kuwait
Source: Sci Rep. 2024 Jan 12;14:1243. doi: 10.1038/s41598-024-51604-8 (PMC10786865; doi:10.1038/s41598-024-51604-8)
Supplement: Supplementary file 2 — Supplementary Information 1. [file 41598_2024_51604_MOESM2_ESM.r]

##install.packages("memisc")
library(memisc)
rm(list = ls())
##install.packages('fastDummies')
library("randomForest");library("caret");library("pROC");library("ROCR");library("plyr");library("missForest")
library("gbm");library("pdp");library("ggplot2"); library("iml"); library("Boruta");library("dplyr"); library("fastDummies")

# load functions
##setwd("//Mac/Home/Desktop/Analysis/")
setwd("/Users/malkhamis/Desktop/Analysis/")
source("functions.R")
source("functionsCV.R")


data <- read.table("postcath.txt",header=TRUE)
## data <- read.table("rehosp_XGB.txt",header=TRUE)
str(data)
data <- dummy_cols(data, select_columns = 'culpritartery')
data <- dummy_cols(data, select_columns = 'urgencycabg')
### data<-data[complete.cases(data), ]
### dim(data)
### summary(data)
#### str(data)
data<-data[c(-45,-53)]
str(data)
####1.2 Selecting relevant features

colnames(data)[1] <- "Class"

X = data[-which(names(data) == "Class")]
Y <- data$Class

set.seed(124)#this is another stochastic machine learning model
ImpVar <- Boruta(X, Y, doTrace = 0, maxRuns = 999)
print(ImpVar)

#plot with x axis label vertical
plot(ImpVar, xlab = "", xaxt = "n")
lz<-lapply(1:ncol(ImpVar$ImpHistory),function(i)
  ImpVar$ImpHistory[is.finite(ImpVar$ImpHistory[,i]),i])
names(lz) <- colnames(ImpVar$ImpHistory)
Labels <- sort(sapply(lz,median))
axis(side = 1,las=2,labels = names(Labels),
     at = 1:ncol(ImpVar$ImpHistory), cex.axis = 0.7)
     
#only choose the variables that are relevant for subsequent models.
set <- getSelectedAttributes(ImpVar, withTentative = TRUE)#keep tentative
dataReduced <- data[which(names(data) %in% set)]
data<- cbind(data[1], dataReduced);

###data$LShadowingCXR.n <- as.numeric(data$LShadowingCXR)
###data$DiffuseOpacificationCXR.n <- as.numeric(data$DiffuseOpacificationCXR)
###data$Transmission.n <- as.numeric(data$Transmission)
###data$ThroatCongestion.n <- as.numeric(data$ThroatCongestion)
###head(data)
###data<-data[c(-3,-5,-6,-21,-22)]


###2. Training the models
###2.1 Create partitions

inTrain= createDataPartition(y=data$Class, p = .8, list = FALSE) #.8 of the dataset for training is reccomended 

data.train.descr <- data[inTrain,-1]
data.train.class <- data[inTrain,1]
data.test.descr <- data[-inTrain,-1]
data.test.class <- data[-inTrain,1]

# ## create folds for CV
## set.seed(123)
## myFolds <- createMultiFolds(y=data.train.class,k=10,times=10)
## no downsampling 
## myControl <- trainControl(## 10-fold CV)
## method = "repeatedcv",
## number = 10,
## repeats = 10,
## index = myFolds,
## savePredictions=TRUE,        
## classProbs = TRUE,
## summaryFunction = twoClassSummary,  
## allowParallel=TRUE,
## selectionFunction = "best")
  
#downsampled version
myFoldsDownSample <- CreateBalancedMultiFolds(y=data.train.class,k=10,times=10) 
length(unique(unlist(myFoldsDownSample)))
myControlDownSample <- trainControl(## 10-fold CV
   method = "repeatedcv",
   number = 10,
   repeats = 10,
   index = myFoldsDownSample,
   savePredictions=TRUE,        
   classProbs = TRUE,
   summaryFunction = twoClassSummary,  
   allowParallel=TRUE,
   selectionFunction = "best")

library(doParallel)
registerDoParallel(cores = 4)
   

### 2.2 Running the models

#------------------------------------------------------------------
################# Boosted Logistic Regression #################
#------------------------------------------------------------------


set.seed(125) #again this is a stochastic model so set the seed to reproducibility.

glm.fit <- train(data.train.descr,data.train.class,
                 method = "glm",
                 metric="ROC", # will use accuracy instead
                 family="binomial",
                 trControl= myControlDownSample)

# estimate model performance in terms of a confusion matrix from repeated cross-validation
oof <- glm.fit$pred
# consider only the best tuned model
oof <- oof[which(oof$parameter==glm.fit$bestTune[,'parameter']),]
repeats<-glm.fit$control$repeats
glm.performance.cv <- EstimatePerformanceCV(oof=oof,repeats=repeats)
glm.performance.cv 

# estimate error rates from repeated cross-validation
glm.error.cv <- EstimateErrorRateCV(oof=oof,repeats=repeats)
rm(oof,repeats)

#------------------------------------------------------------------
#################Random Forests #################
#------------------------------------------------------------------

rf.grid <- expand.grid(.mtry=(2:4)) #number of predictors (mtry) to test.

set.seed(125) #again this is a stochastic model so set the seed to reproducibility.

rf.fit <- train(data.train.descr,data.train.class,
                method = "rf", #this is where we select which model to use for prediction (out of the 237 available)
                metric = "ROC",# Reciever opperating characteristic used to test model performance     (sensitivity/specificity)
                verbose = FALSE,
                trControl = myControlDownSample,
                tuneGrid = rf.grid, # Optimized parameter tuning is done usig the 'rf.grid' set up
                verboseIter=TRUE)

plot(rf.fit)
rf.fit
oof <- rf.fit$pred # check if worked
head(oof)
oof <- oof[oof$mtry==rf.fit$bestTune[,'mtry'],]# consider only the best tuned model to use

repeats<-rf.fit$control$repeats

rf.performance.cv <- EstimatePerformanceCV(oof=oof,repeats=repeats) #Matthew's correlation coefficient (MCC)
rf.performance.cv 
rf.error.cv <- EstimateErrorRateCV(oof=oof,repeats=repeats)
rf.error.cv
rm(oof,repeats)
####save(rf.fit,file="Death RF.RData")

#------------------------------------------------------------------
################# Support vector machine #################
#------------------------------------------------------------------
# 
# 
set.seed(123)
svm.fit <- train(Class ~ .,data=cbind(Class=data.train.class,data.train.descr),
                 method = "svmRadial",
                 tuneLength = 9,
                 metric="ROC",
                 trControl = myControlDownSample)
plot(svm.fit)
svm.fit
# 
# # estimate model performance in terms of a confusion matrix from repeated cross-validation
oof <- svm.fit$pred
# # consider only the best tuned model
oof <- oof[intersect(which(oof$sigma==svm.fit$bestTune[,'sigma']),which(oof$C==svm.fit$bestTune[,'C'])),]
repeats <- svm.fit$control$repeats
svm.performance.cv <- EstimatePerformanceCV(oof=oof,repeats=repeats)
svm.performance.cv 
# # estimate error rates from repeated cross-validation
svm.error.cv <- EstimateErrorRateCV(oof=oof,repeats=repeats)
rm(oof,repeats)
# save the model
###save(svm.fit, file="Death SVM.RData")

#------------------------------------------------------------------
################# Gradient Boosting #################
#------------------------------------------------------------------
# 
# #set up GBM tuning paramters
 gbm.grid <-  expand.grid(interaction.depth = c(1,3,5,7,9),
                          n.trees = (1:30)*10,
                          shrinkage = 0.5,
                          n.minobsinnode = c(10))# will stop when is 10 onservation in terminal node

 nrow(gbm.grid)
set.seed(123)
 gbm.fit <- train(data.train.descr, data.train.class,
                  method = "gbm",
                  metric = "ROC",
                  verbose = FALSE,
                  trControl = myControlDownSample,
                  ## Now specify the exact models 
                  ## to evaludate:
                  tuneGrid = gbm.grid)
# 
plot(gbm.fit)
gbm.fit
###save(gbm.fit,file="Death GBMAll.RData")
# # estimate model performance in terms of a confusion matrix from repeated cross-validation
oof <- gbm.fit$pred
# # consider only the best tuned model
oof <- oof[intersect(which(oof$n.trees==gbm.fit$bestTune[,'n.trees']),which(oof$interaction.depth==gbm.fit$bestTune[,'interaction.depth'])),]
repeats <- gbm.fit$control$repeats
gbm.performance.cv <- EstimatePerformanceCV(oof=oof,repeats=repeats)
gbm.performance.cv
# # estimate error rates from repeated cross-validation
gbm.error.cv <- EstimateErrorRateCV(oof=oof,repeats=repeats)
gbm.error.cv

## #------------------------------------------------------------------
## ################# XGBoost #################
## #------------------------------------------------------------------ 

#XGBoost performs better than GBM with larger datasets 
xgbGrid <-  expand.grid(nrounds = c(100,200),  
                        max_depth = c(10, 15, 20, 25),
                        colsample_bytree = seq(0.5, 0.9, length.out = 5),
                        ## The values below are default values in the sklearn-api. 
                        eta = 0.1,
                        gamma=0,
                        min_child_weight = 1,
                        subsample = 1)
nrow(xgbGrid)
set.seed(123) 
xgbfit <-  train( data.train.descr, data.train.class, trControl = myControlDownSample,
                  tuneGrid = xgbGrid,
                  method = "xgbTree")

## # # estimate model performance in terms of a confusion matrix from repeated cross-validation
oof <- xgbfit$pred
## # # consider only the best tuned model   -need to update oof with all variables in the grid
oof <- oof[intersect(which(oof$nrounds==xgbfit$bestTune[,'nrounds']),which(oof$max_depth==xgbfit$bestTune[,'max_depth'])),]
repeats <- xgbfit$control$repeats
xgb.performance.cv <- EstimatePerformanceCV(oof=oof,repeats=repeats)
xgb.performance.cv 
# # estimate error rates from repeated cross-validation
xgb.error.cv <- EstimateErrorRateCV(oof=oof,repeats=repeats)
xgb.error.cv
## #------------------------------------------------------------------
## ################# Interpreting the best model #################
## #------------------------------------------------------------------

X <-data[-which(names(data) == "Class")] #load data again for the visualization
Y <- data$Class

# create the iml object

mod <-Predictor$new(rf.fit, data = X, y = Y) #create predictor object. Add your model object name here (GLM, RF, GBM or SVM)
set.seed(123)
imp <-FeatureImp$new(mod, loss = "ce", compare='ratio', n.repetitions = 1) 
imp.dat<- imp$results
plot(imp)+ theme_bw()#plot results

#plot pd plots for the top predictors (any number appropriate for the data). Cateforical features don't plot properly

top<- imp.dat$feature[1:6]#n = number of predictors you want to display

ice_curves <- lapply(top, FUN = function(x) {
  cice <- partial(rf.fit, pred.var = x, center = TRUE, ice = TRUE, which.class="Positive",
                  prob = T) #note that we center values in the plotso these are centered ICE plots (cICE)
  autoplot(cice, rug = TRUE, train = data, alpha = 0.1) +
    theme_bw() +
    ylab("c-ICE")
})
#put them together
grid.arrange(grobs = c(ice_curves), ncol = 2)


One<-"lvef"
ice_curves1 <- lapply(One, FUN = function(x) {
  cice <- partial(rf.fit, pred.var = 'lvef', center = TRUE, ice = TRUE, which.class="Positive",
                  prob = T) #note that we center values in the plotso these are centered ICE plots (cICE)
  autoplot(cice, rug = TRUE, train = data, alpha = 0.1) +
    theme_bw() +
    ylab("c-ICE")
})

Categorical <- "f24hr_furosemideivorora"
ice_curves2 <- lapply(Categorical, FUN = function(x) {
  ice <- partial(rf.fit, pred.var =  'f24hr_furosemideivorora', ice = TRUE, center = FALSE, which.class="Positive",
                  prob = T)
  ggplot(ice, rug=T, train = data, aes(x=f24hr_furosemideivorora, y = yhat, group = f24hr_furosemideivorora)) +
    geom_boxplot()+theme_bw() 
})
Categorical <- "hf_atpresentation"
ice_curves3 <- lapply(Categorical, FUN = function(x) {
  ice <- partial(rf.fit, pred.var =  'hf_atpresentation', ice = TRUE, center = FALSE, which.class="Positive",
                  prob = T)
  ggplot(ice, rug=T, train = data, aes(x=hf_atpresentation , y = yhat, group = hf_atpresentation )) +
    geom_boxplot()+theme_bw() 
})

One<-"rvsp"
ice_curves4 <- lapply(One, FUN = function(x) {
  cice <- partial(rf.fit, pred.var = 'rvsp', center = TRUE, ice = TRUE, which.class="Positive",
                  prob = T) #note that we center values in the plotso these are centered ICE plots (cICE)
  autoplot(cice, rug = TRUE, train = data, alpha = 0.1) +
    theme_bw() +
    ylab("c-ICE")
})

One<-"pre_SBP"
ice_curves5 <- lapply(One, FUN = function(x) {
  cice <- partial(rf.fit, pred.var = 'pre_SBP', center = TRUE, ice = TRUE, which.class="Positive",
                  prob = T) #note that we center values in the plotso these are centered ICE plots (cICE)
  autoplot(cice, rug = TRUE, train = data, alpha = 0.1) +
    theme_bw() +
    ylab("c-ICE")
})


One<-"age"
ice_curves6 <- lapply(One, FUN = function(x) {
  cice <- partial(rf.fit, pred.var = 'age', center = TRUE, ice = TRUE, which.class="Positive",
                  prob = T) #note that we center values in the plotso these are centered ICE plots (cICE)
  autoplot(cice, rug = TRUE, train = data, alpha = 0.1) +
    theme_bw() +
    ylab("c-ICE")
})


#put them together
grid.arrange(grobs = c(ice_curves1, ice_curves2, ice_curves3, ice_curves4, ice_curves5,ice_curves6), ncol = 2)

#' ###4.3 Interactions using Friedman's H index
#' 
#' Calculating Friedman's H index provides a robust way to assess the importance of interactions in shaping risk across models. The interactions identified can then be visualized using PD plots.
#' 
## ------------------------------------------------------------------------

set.seed(345)
mod <- Predictor$new(rf.fit, data = X, y=Y, type='prob', class='Positive') #we just want  positive class results now

interact <- Interaction$new(mod)
AA<-plot(interact)+ theme_bw()

interact1 <- Interaction$new(mod, feature = "lvef")
BB<-plot(interact1)+theme_bw()

grid.arrange(AA,BB, ncol=2)

pdp.obj1 <-  FeatureEffect$new(mod, feature = c("lvef","f24hr_furosemideivorora"), method='pdp')
AA<-plot(pdp.obj1)+ scale_fill_gradient(low = "white", high = "red")+ theme_bw()
pdp.obj2 <-  FeatureEffect$new(mod, feature = c("lvef","f24hr_aldosteroneblocking"), method='pdp')
BB<-plot(pdp.obj2)+ scale_fill_gradient(low = "white", high = "red")+ theme_bw()
pdp.obj3 <-  FeatureEffect$new(mod, feature = c("lvef","age"), method='pdp')
CC<-plot(pdp.obj3)+ scale_fill_gradient(low = "white", high = "red")+ theme_bw()
pdp.obj4 <-  FeatureEffect$new(mod, feature = c("lvef","prior_HF"), method='pdp')
DD<-plot(pdp.obj4)+ scale_fill_gradient(low = "white", high = "red")+ theme_bw()
pdp.obj5 <-  FeatureEffect$new(mod, feature = c("lvef","crf"), method='pdp')
EE<-plot(pdp.obj5)+ scale_fill_gradient(low = "white", high = "red")+ theme_bw()
pdp.obj6 <-  FeatureEffect$new(mod, feature = c("lvef","stemi_equi"), method='pdp')
FF<-plot(pdp.obj6)+ scale_fill_gradient(low = "white", high = "red")+ theme_bw()

grid.arrange(AA,BB,CC,DD,EE,FF, ncol=2)


#' To better understand model predictions, the last step is to use a game theory and specifically Shapely values to understand how the model is applied to individual observations (see main text for more details).
#' 
## ------------------------------------------------------------------------
#Postive:3984;3590;1685;1688##Negative:2348;35
shapley <- Shapley$new(mod, x.interest = X[501,]);shapley$plot()+ theme_bw()

shapley1 <- Shapley$new(mod, x.interest = X[434,])
AA<-shapley1$plot()+ theme_bw()
shapley2 <- Shapley$new(mod, x.interest = X[501,])
BB<-shapley2$plot()+ theme_bw()
grid.arrange(AA,BB, nrow=1)

results <- shapley$results #for each instance you can view these results as a table
head(results, n = 7L)
sum(results$phi)# <0 indicate model prediction was negative, > 0 model prediction was postive.

Y[2642] #see if observation was negative postive
#negative = 2307
